# Supplementary material for: Safety and Efficacy of Kartigen® in Treating Cartilage Defects: A Randomized, Controlled, Phase I Trial
Source: Polymers (Basel). 2021 Sep 7;13(18):3029. doi: 10.3390/polym13183029 (PMC8466236; doi:10.3390/polym13183029)
Supplement: Supplementary file 1 [file polymers-13-03029-s001.zip]

Archive with 1 entries (1 files):
- polymers-1341150-supplementary.pdf
